# Supplementary material for: Understanding the Pyrimethamine Drug Resistance Mechanism via Combined Molecular Dynamics and Dynamic Residue Network Analysis
Source: Molecules. 2020 Feb 18;25(4):904. doi: 10.3390/molecules25040904 (PMC7070769; doi:10.3390/molecules25040904)
Supplement: Supplementary file 1 [file molecules-25-00904-s001.zip]

Archive with 19 entries (17 files):
- molecules-676872-SI/
- molecules-676872-SI/Supplementary_Figures/
- molecules-676872-SI/Supplementary_Figures/Amusengeri_etal_SD_December2019_Molecules.pdf
- molecules-676872-SI/Supplementary_Figures/Figure_S1.tiff
- molecules-676872-SI/Supplementary_Figures/Figure_S10.tiff
- molecules-676872-SI/Supplementary_Figures/Figure_S11.tiff
- molecules-676872-SI/Supplementary_Figures/Figure_S12.tiff
- molecules-676872-SI/Supplementary_Figures/Figure_S13.png
- molecules-676872-SI/Supplementary_Figures/Figure_S14.tiff
- molecules-676872-SI/Supplementary_Figures/Figure_S2.tiff
- molecules-676872-SI/Supplementary_Figures/Figure_S3.tiff
- molecules-676872-SI/Supplementary_Figures/Figure_S4.tiff
- molecules-676872-SI/Supplementary_Figures/Figure_S5.tiff
- molecules-676872-SI/Supplementary_Figures/Figure_S6.png
- molecules-676872-SI/Supplementary_Figures/Figure_S7.tiff
- molecules-676872-SI/Supplementary_Figures/Figure_S8.tiff
- molecules-676872-SI/Supplementary_Figures/Figure_S9.png
- molecules-676872-SI/Supplementary_Figures/Video_S1.mp4
- molecules-676872-SI/Supplementary_Figures/Video_S1.mpg
